# Supplementary material for: NMR-Based Metabolomic and QMB-Based E-Nose Approaches to Evaluate the Quality and Sensory Features of Pasta Fortified with Alternative Protein Sources
Source: Molecules. 2025 Aug 20;30(16):3438. doi: 10.3390/molecules30163438 (PMC12388352; doi:10.3390/molecules30163438)
Supplement: Supplementary file 1 [file molecules-30-03438-s001.zip]

Archive with 1 entries (1 files):
- molecules-3773756-supplementary.pdf
